# Supplementary material for: Mental and Behavioural Responses to Bahá’í Fasting: Looking behind the Scenes of a Religiously Motivated Intermittent Fast Using a Mixed Methods Approach
Source: Nutrients. 2022 Feb 28;14(5):1038. doi: 10.3390/nu14051038 (PMC8912886; doi:10.3390/nu14051038)
Supplement: Supplementary file 1 [file nutrients-14-01038-s001.zip]

Archive with 1 entries (1 files):
- nutrients-1558319-supplementary.pdf
